# Supplementary material for: EphB2-Targeting Monoclonal Antibodies Exerted Antitumor Activities in Triple-Negative Breast Cancer and Lung Mesothelioma Xenograft Models
Source: Int J Mol Sci. 2025 Aug 27;26(17):8302. doi: 10.3390/ijms26178302 (PMC12428355; doi:10.3390/ijms26178302)
Supplement: Supplementary file 1 [file ijms-26-08302-s001.zip]

Archive with 1 entries (1 files):
- ijms-3818595-supplementary.pdf
